# Supplementary material for: Comparison of the Efficacy of a Diabetes Education Programme for Type 1 Diabetes (PRIMAS) in a Randomised Controlled Trial Setting and the Effectiveness in a Routine Care Setting: Results of a Comparative Effectiveness Study
Source: PLoS One. 2016 Jan 22;11(1):e0147581. doi: 10.1371/journal.pone.0147581 (PMC4723092; doi:10.1371/journal.pone.0147581)
Supplement: S1 Dataset — (XLSX) [file pone.0147581.s001.xlsx]

## Sheet: S1_Dataset
PATCODE	DDS0	DDS2	HYPO0	SEVHYPO0	HYPO2	SEVHYPO2	CLARKE0	CLARKE2	EMPOWER0	EMPOWER2	SEFFICACY0	SEFFICACY2	IEKG0	BMI0	UNAWARE0	UNAWARE2	DDURATION	STUDY	CSII	HBA1C0	HBA1C2	ZDDS02	ZEMP20	ZEFFIC20	ZCLAR02	ZHBDIFF20	AGE	GENDER	HBA1C0M	HBA1C2M	YOEDU	MIGRATION	INJECTIONS	COMPLICATION	SMBG	DIABEDU	HBPROB	UNAWAPROB	DDSPROB	PROBSUM	HBPROB2	UNAWAPROB2	DDSPROB2	PROBSUM2	PROBVER	ZAGE	ZDDURATION	ZBMI0	ZHBA1C0
1	3.05882	1.94118	0	0	0	0	1	0	11	21	21	22	0.328767	20.8756	0	0	0.4	0	0	9.1	9	1.47572	1.10272	0.0213934	0.456933	0.158363	48	1	75.9565	74.8636	13	2	4	0	4	0	1	0	1	2	1	0	0	1	1	0.310857	-1.17183	-1.08482	0.712725
2	2.47059	1.88235	0	0	0	0	5	5	13	21	11	15	0.57619	38.5675	1	1	3.6	0	0	10.3	10.1	0.650406	0.818014	0.537831	-0.280898	0.0637129	59	2	89.0714	86.8855	9	1	3.5	1	3.5	1	1	1	1	3	1	1	0	2	1	1.09149	-0.906111	2.60411	1.60296
5	0.352941	0.882353	0	0	0	0	1	0	24	32	30	29	0.333333	23.8754	0	0	1.25	0	0	9.6	6.8	-1.09192	0.818014	-0.322898	0.456933	-2.3972	62	1	81.421	50.8199	10	1	3.5	0	4	0	1	0	0	1	0	0	0	0	1	1.30438	-1.10125	-0.459329	1.08366
22	1.17647	1.17647	0	0	0	0	1	1	28	31.9	25	30	1.38298	32.526	0	0	26.8	0	0	9.7	7.1	-0.266608	0.234362	0.709977	-0.280898	-2.2079	58	2	82.5139	54.0985	9	1	4	2	4	1	1	0	0	1	0	0	0	0	1	1.02052	1.02035	1.34439	1.15784
25	1.3125	1.29412	0	0	0	0	0	2	29	25	22	28	0.589623	27.8764	0	0	7.25	0	1	9.3	9.3	-0.237952	-0.890236	0.882123	-1.75656	0.253014	19	1	78.1424	78.1424	10	1		0	4	1	1	0	0	1	1	0	0	1	0	-1.74716	-0.603026	0.374911	0.861097
27	0.352941	0.411765	0	0	0	0	1	2	29	30.8	29	30	0.526316	23.9869	0	0	23.5	0	0	7.5	7.2	-0.35831	-0.0645821	0.0213934	-1.01873	-0.0309375	67	1	58.4701	55.1915	18	1	4	2	4.5	1	1	0	0	1	0	0	0	0	1	1.65922	0.746324	-0.436093	-0.474253
28	1.05882	1.29412	0	0	0	0	0	0	28	28	29	29	0.626168	24.9714	0	0	10.8	0	0	7.9	7.7	-0.633414	-0.32082	-0.150752	-0.280898	0.0637129	42	1	62.8418	60.656	18	1	4.5	0	4.5	1	1	0	0	1	1	0	0	1	0	-0.11494	-0.308245	-0.230807	-0.177509
30	2.35294	1.29412	0	0	0	0	0	0	22	26	15	20	0.588235	25.6612	0	0	15.3	0	1	11.8	10.3	1.38402	0.248597	0.709977	-0.280898	-1.16674	44	1	105.465	89.0714	18	1		0	2	1	1	0	1	2	1	0	0	1	1	0.0269925	0.0654213	-0.0869889	2.71575
33	1.23529	0	0	0	0	0	1	1	33	30	25	26	0.860759	27.9904	0	0	26.8	0	0	7.9	8	1.65912	-0.747882	0.0213934	-0.280898	0.347664	66	1	62.8418	63.9346	18	1	4	1	3	1	1	0	0	1	1	0	0	1	0	1.58825	1.02035	0.398674	-0.177509
47	0.882353	0.764706	0	0	0	0	1	0	26	32	14	14	0.29	32.2831	0	0	13.75	0	0	7.6	7.5	-0.0832054	0.533305	-0.150752	0.456933	0.158363	42	1	59.563	58.4701	18	1	2	0	4	1	1	0	0	1	1	0	0	1	0	-0.11494	-0.063286	1.29374	-0.400067
48	3	2.58824	0	0	0	0	1	2	13	21	15	20	1.11236	26.0044	0	0	20.6	0	0	9.3	8.7	0.375302	0.818014	0.709977	-1.01873	-0.314889	29	1	78.1424	71.5849	10	1	2	0	1	1	1	0	1	2	1	0	1	2	0	-1.0375	0.505517	-0.015422	0.861097
49	2.70588	0	0	0	0	0	0	0	17	29	11	21	1.06383	31.7739	0	0	27	0	1	10	8.3	3.95166	1.38743	1.57071	-0.280898	-1.35604	29	2	85.7926	67.2134	13	1		0	2	1	1	0	1	2	1	0	0	1	1	-1.0375	1.03695	1.18758	1.3804
65	0	0	0	0	0	0	1	0	33	32	28	30	0.5	20.0773	0	0	41	0	0	7.8	7.3	-0.266608	-0.463174	0.193539	0.456933	-0.220238	55	2	61.7489	56.2844	9	1	5.5	3	5	1	1	0	0	1	0	0	0	0	1	0.807621	2.19947	-1.25127	-0.251695
66	1.76471	1.17647	0	0	0	0	5	1	29	25	15	20	1.70588	22.2041	1	0	7	0	0	11.5	9	0.650406	-0.890236	0.709977	2.67043	-2.11325	23	1	102.186	74.8636	10	1	10	0	3	1	1	1	0	2	1	0	0	1	1	-1.4633	-0.623786	-0.807822	2.49319
67	0	0	0	0	0	0	1	1	32	30	21	20	0.702703	24.4418	0	0	41	0	0	9.1	7.5	-0.266608	-0.605528	-0.322898	-0.280898	-1.26139	42	1	75.9565	58.4701	10	1	6	1	5.5	1	1	0	0	1	1	0	0	1	0	-0.11494	2.19947	-0.341235	0.712725
83	0.705882	1.35294	0	0	0	0	3	1	28	29	21	20	0.401235	32.4467	0	0	20	0	1	7.1	7.1	-1.27532	-0.178465	-0.322898	1.19476	0.253014	57	2	54.0985	54.0985	10	1		0	5.5	1	0	0	0	0	0	0	0	0	0	0.949554	0.455695	1.32787	-0.770998
89	0.588235	0.588235	1	0	0	0	1	1	19	31	22	28	0.393939	22.8374	0	0	12	0	1	7.8	8	-0.266608	1.38743	0.882123	-0.280898	0.442315	42	2	61.7489	63.9346	10	1		0	5	1	1	1	0	2	1	0	0	1	1	-0.11494	-0.208601	-0.675775	-0.251695
91	0.352941	0.176471	2	1.5	0	0	6	3	31	31	25	26	0.493333	23.1481	1	0	36.5	0	1	7	7.2	0.00849599	-0.32082	0.0213934	1.93259	0.442315	46	1	53.0056	55.1915	9	1		1	8	1	0	1	0	1	0	0	0	0	1	0.168925	1.82581	-0.610975	-0.845184
103	0.411765	0.647059	0	0	0	0	2	0	32	29	29	28	0.839286	20.8209	0	0	12.8	0	0	7.4	8.6	-0.633414	-0.747882	-0.322898	1.19476	1.38882	49	2	57.3773	70.492	10	1	6	0	5	1	0	0	0	0	1	0	0	1	0	0.381824	-0.142171	-1.09622	-0.548439
104	1.35294	1.41176	0	0	0	0	3	1	22	24.2	20	19	0.416667	28.6661	0	0	5.3	0	1	8	7.6	-0.35831	-0.00764043	-0.322898	1.19476	-0.125588	46	1	63.9346	59.563	9	1		1	4	1	1	0	0	1	1	0	0	1	0	0.168925	-0.764948	0.539578	-0.103323
107	0.470588	0.411765	0	0	0	0	1	1	24	26	20	21	0.502326	30.7415	0	0	17	0	0	7.9	7.6	-0.174907	-0.0361113	0.0213934	-0.280898	-0.0309375	61	1	62.8418	59.563	9	1	4	2	3	1	1	0	0	1	1	0	0	1	0	1.23342	0.206584	0.972316	-0.177509
108	0.588235	0.294118	0	0	0	0	0	1	31	32	28	28.8889	0.727273	30.2189	0	0	9	0	1	7.4	8	0.191899	-0.178465	0.0022661	-1.01873	0.820916	44	1	57.3773	63.9346	10	1		1	6	1	0	0	0	0	1	0	0	1	0	0.0269925	-0.457712	0.863337	-0.548439
124	1.05882	1.06667	0	0	0	0	2	2.33333	24	25.3	28	28	0.3663	21.3281	0	0	31.6	0	0	8.2	8	-0.278835	-0.135759	-0.150752	-0.526841	0.0637129	34	2	66.1204	63.9346	13	1	6	0	8	1	1	0	0	1	1	0	0	1	0	-0.68267	1.41892	-0.990467	0.0450496
125	0.411765	0.0588235	0	0	0	0	0	0	31	30	30	27	1.03378	37.2276	0	0	29.5	0	0	8.4	8.9	0.2836	-0.463174	-0.66719	-0.280898	0.726266	41	2	68.3063	73.7708	18	1	8	2	6	1	1	0	0	1	1	0	0	1	0	-0.185906	1.24455	2.32472	0.193422
127	2.52941	1.58824	0	0	0	0	2	1	17	25	15	19	0.570687	23.0225	0	0	34.1	0	0	8.2	7.4	1.20061	0.818014	0.537831	0.456933	-0.50419	50	1	66.1204	57.3773	10	1	7	2	6	1	1	0	1	2	0	0	0	0	1	0.45279	1.62652	-0.637177	0.0450496
128	0.6875	0.411765	0	0	0	0	2	2	30	30	25	23	0.532915	25.5568	0	0	2.9	0	0	8.5	8.2	0.163242	-0.32082	-0.495044	-0.280898	-0.0309375	36	2	69.3991	66.1204	9	1	5	1	3	1	1	0	0	1	1	0	0	1	0	-0.540737	-0.964237	-0.108747	0.267608
161	0.294118	0.294118	0	0	0	0	2	4	33	31	24	27	0.528302	21.5019	0	1	45	0	0	7.8	8	-0.266608	-0.605528	0.365685	-1.75656	0.442315	47	2	61.7489	63.9346	9	1	5	3	3.5	1	1	0	0	1	1	1	0	2	0	0.239891	2.53162	-0.954236	-0.251695
162	1.76471	1.52941	3	0	8	0	4	3	30	25	20	23.3333	0.958904	22.7833	1	0	45	0	0	7.8	7.7	0.100197	-1.03259	0.423067	0.456933	0.158363	66	1	61.7489	60.656	9	1	6	5	4	1	1	1	0	2	1	1	0	2	0	1.58825	2.53162	-0.687047	-0.251695
165	0.352941	0.705882	0	0	0	0	1	0	20	27	20	20	1.10959	24.9649	0	0	12	0	0	10.2	10.3	-0.816817	0.67566	-0.150752	0.456933	0.347664	21	2	87.9784	89.0714	10	1	6	0	3	1	1	0	0	1	1	0	0	1	0	-1.60523	-0.208601	-0.232155	1.52877
168	0.882353	1.11765	0	0	0	0	2	1	20	18	25	25	0.902655	35.6647	0	0	44	0	0	7.1	8.1	-0.633414	-0.605528	-0.150752	0.456933	1.19952	56	1	54.0985	65.0275	9	1	7	2	5	1	0	0	0	0	1	0	0	1	0	0.878587	2.44858	1.99885	-0.770998
184	0.125	0.529412	0	0	0	0	2.33333	1	19	33	28	30	0.882353	23.8087	0	0	0.25	0	0	8.4	7.1	-0.897056	1.67214	0.193539	0.702876	-0.977442	37	2	68.3063	54.0985	9	1	4	0	6	0	1	0	0	1	0	0	0	0	1	-0.469771	-1.18429	-0.473245	0.193422
201	0.647059	0.352941	1	0	0	0	6	4	30	31	22	24	0.734177	22.835	1	1	13.3	0	0	7.9	7.7	0.191899	-0.178465	0.193539	1.19476	0.0637129	61	1	62.8418	60.656	10	1	5	0	5	1	1	1	0	2	1	1	0	2	0	1.23342	-0.100653	-0.676267	-0.177509
203	2.17647	2.35294	0	0	0	0	2	1	32	26	20	17	1.46154	35.1541	0	0	36.3	0	0	7.8	7.2	-0.541713	-1.17494	-0.66719	0.456933	-0.314889	51	1	61.7489	55.1915	9	1	5	5	5	1	1	0	1	2	0	0	1	1	1	0.523756	1.8092	1.89239	-0.251695
209	2	1.94118	1	1	1	0	7	4	25	27	17	15	0.5	24.623	1	1	36.7	0	1	7.1	6.5	-0.174907	-0.0361113	-0.495044	1.93259	-0.314889	49	1	54.0985	47.5411	10	1		3	8	1	0	1	1	2	0	1	0	1	1	0.381824	1.84241	-0.303462	-0.770998
210	1.17647	0.176471	0	0	0	0	0	0	30	32	16	27	0.405405	23.3556	0	0	21.7	0	1	7.9	8.2	1.29232	-0.0361113	1.74285	-0.280898	0.536965	39	2	62.8418	66.1204	10	1		0	4	1	1	0	0	1	1	0	0	1	0	-0.327839	0.596858	-0.567711	-0.177509
225	1.29412	1.58824	0	0	0	0	2	2	16	22	30	20	0.876344	28.3874	0	0	30.7	0	0	7.1	7.3	-0.725116	0.533305	-1.87221	-0.280898	0.442315	54	1	54.0985	56.2844	13	1	5.5	0	11	0	0	0	0	0	0	0	0	0	0	0.736655	1.34419	0.481463	-0.770998
226	1.70588	0.764706	0	0	0	0	2	0	20	24	21	22	0.627907	24.8584	0	0	7	0	0	9.2	9.4	1.20061	0.248597	0.0213934	1.19476	0.442315	27	1	77.0494	79.2353	13	1	5.5	0	6	1	1	0	0	1	1	0	0	1	0	-1.17943	-0.623786	-0.254378	0.786911
229	1.125	1.75	0	0	0	0	0	1	23	21	23	20	0.861538	23.8751	0	0	21.8	0	0	7.9	8.2	-1.24094	-0.605528	-0.66719	-1.01873	0.536965	49	2	62.8418	66.1204	9	1	5.5	0	5.5	1	1	0	0	1	1	0	0	1	0	0.381824	0.605162	-0.459395	-0.177509
245	0.882353	1.1875	0	0	1	0	1	2	28	25	18	20	0.589286	20.5693	0	0	16	0	0	7.2	6.9	-0.74231	-0.747882	0.193539	-1.01873	-0.0309375	55	1	55.1915	51.9128	10	1	4.5	0	3	1	0	0	0	0	0	1	0	1	0	0.807621	0.123547	-1.14868	-0.696812
246	2.82353	2.41176	0	0	0	0	1	2	21	27	20	20	1.04839	18.9249	0	0	8	0	0	8.7	8.1	0.375302	0.533305	-0.150752	-1.01873	-0.314889	36	1	71.5849	65.0275	10	1	4	0	4	1	1	0	1	2	1	0	1	2	0	-0.540737	-0.540749	-1.49155	0.41598
247	1.29412	1.64706	0	0	0	0	0	1	29	30	23	27	1.75472	32.001	0	0	24	0	0	7.5	7.5	-0.816817	-0.178465	0.537831	-1.01873	0.253014	59	1	58.4701	58.4701	10	1	7	1	6	1	1	0	0	1	1	0	0	1	0	1.09149	0.787843	1.23492	-0.474253
266	0.705882	0.0588235	0	0	0	0	2	0	27	29.7	22	22	0.4375	30.4832	0	0	37	0	1	7.2	7.6	0.742108	0.0635367	-0.150752	1.19476	0.631615	68	2	55.1915	59.563	9	1		4	7		0	0	0	0	1	0	0	1	0	1.73018	1.86732	0.918446	-0.696812
268	0	0.0588235	0	0	0	0	1	1	30	29	28	25	0.722892	25.6173	0	0	23	0	1	8	8	-0.35831	-0.463174	-0.66719	-0.280898	0.253014	66	1	63.9346	63.9346	10	1		1	7	1	1	0	0	1	1	0	0	1	0	1.58825	0.704806	-0.0961358	-0.103323
282	2.11765	1.17647	0	0	0	0	1	2	25	27	26	29	0.157303	25.7255	0	0	7	0	0	9.3	8.9	1.20061	-0.0361113	0.365685	-1.01873	-0.125588	18	1	78.1424	73.7708	10	1	5	0	3.5	1	1	0	1	2	1	0	0	1	1	-1.81813	-0.623786	-0.0735681	0.861097
303	1.05882	0.352941	0	0	0	0	5	2	15	26	25	25	0.485294	24.093	1	0	17.2	0	1	7.9	7.7	0.833809	1.24508	-0.150752	1.93259	0.0637129	35.4	2	62.8418	60.656	18	1		0	6	1	1	1	0	2	1	0	0	1	1	-0.583317	0.223192	-0.41397	-0.177509
304	0.823529	0.352941	0	0	0	0	1	1	28	26	20	20	0.641026	23.2912	0	0	20.6	0	1	7.8	7.8	0.467003	-0.605528	-0.150752	-0.280898	0.253014	38	1	61.7489	61.7489	18	1		0	4.5	1	1	0	0	1	1	0	0	1	0	-0.398805	0.505517	-0.581141	-0.251695
307	1.23529	0.411765	0	0	0	0	1.16667	0	25	28.6	21	20	0.779221	27.6095	0	0	27.2	0	1	7.1	7.3	1.01721	0.191655	-0.322898	0.579905	0.442315	64	2	54.0985	56.2844	18	1		0	4	1	0	0	0	0	0	0	0	0	0	1.44632	1.05356	0.31925	-0.770998
322	0.5625	0.235294	0	0	0	0	4	0	26	29	18	20	0.397727	25.1651	1	0	24	0	0	7.3	6.4	0.243481	0.106243	0.193539	2.67043	-0.59884	37	1	56.2844	46.4483	10	1	5	0	5	1	0	1	0	1	0	0	0	0	1	-0.469771	0.787843	-0.190411	-0.622626
327	1.64706	2	1	0	0	0	4	1	22	15	20	12	0.315068	20.6541	1	0	10	0	0	9.4	11.8	-0.816817	-1.3173	-1.52792	1.93259	2.52462	47	1	79.2353	105.465	9	1	4	1	3.5	0	1	1	0	2	1	0	1	2	0	0.239891	-0.374675	-1.131	0.935283
330	2.05882	1.29412	1	1	0	0	2	0	16	23	18	21	1.67391	26.309	0	0	11	0	0	7.8	7.8	0.92551	0.67566	0.365685	1.19476	0.253014	19	1	61.7489	61.7489	13	1	5	0	4.5	0	1	1	1	3	1	0	0	1	1	-1.74716	-0.291638	0.0480971	-0.251695
347	4	1.52941			0	0		1.4	22	26	20	25	0.305556			0	0.2	0	0	8.2	8.6	3.58485	0.248597	0.709977		0.631615	50	2	66.1204	70.492	10	1	4	0	5	0	1		1	2	1	0	0	1	1	0.45279	-1.18844		0.0450496
349	4.17647	1.52941	0	0	0	0	0	1	20	29	26	27	0.47191		0	0	1	0	0	11.5	6.3	3.85996	0.960368	0.0213934	-1.01873	-4.66881	41	1	102.186	45.3554	10	1	4	0	7.5	0	1	0	1	2	0	0	0	0	1	-0.185906	-1.12201		2.49319
363	0.647059	0.764706	0	0	0	0	0	2	28	28	24	24	0.609756	30.863	0	0	18	0	1	7.5	7.3	-0.450011	-0.32082	-0.150752	-1.75656	0.0637129	48	2	58.4701	56.2844	10	1		0	7	1	1	0	0	1	0	0	0	0	1	0.310857	0.289621	0.997654	-0.474253
365	0.235294	0.411765	0	0	0	0	1	1	5	33	27	30	0.307692	25.763	0	0	0.2	0	0	7.8	6.3	-0.541713	3.6651	0.365685	-0.280898	-1.16674	55	2	61.7489	45.3554	18	1	4	0	5	0	1	0	0	1	0	0	0	0	1	0.807621	-1.18844	-0.0657567	-0.251695
382	0.764706	0.235294	0	0	0	0	2	0	26	27	26	25	0.615854	24.4857	0	0	14.8	0	0	7.9	7.8	0.558705	-0.178465	-0.322898	1.19476	0.158363	33	1	62.8418	61.7489	10	1	4.5	0	5.5	1	1	0	0	1	1	0	0	1	0	-0.753636	0.0239028	-0.332092	-0.177509
386	0.294118	0	0	0	0	0	2	0	14	33	18	27	0.888889	31.2461	0	0	25	0	0	7.9	8.9	0.191899	2.38391	1.39856	1.19476	1.19952	52	1	62.8418	73.7708	9	1	6	1	4.5	1	1	0	0	1	1	0	0	1	0	0.594722	0.87088	1.07752	-0.177509
387	2.23529	2.35294	0	0	0	0	3	3	24	16.5	11	18	0.18226	25.9753	0	0	4.4	0	0	7.7	7.8	-0.450011	-1.38848	1.05427	-0.280898	0.347664	58	1	60.656	61.7489	9	1	3.5	3	4	0	1	0	1	2	1	0	1	2	0	1.02052	-0.839682	-0.0214953	-0.325881
486	3.52941	2.05882	0	0	0	0	2	2	22	24	17	22	0.535211	26.398	0	0	22.75	0	0	7.9	7.6	2.02593	-0.0361113	0.709977	-0.280898	-0.0309375	50	2	62.8418	59.563	9	1	7	0	5.5	1	1	0	1	2	1	0	1	2	0	0.45279	0.684047	0.0666463	-0.177509
487	0.764706	0.411765	0	0	0	0	0	2	28	29	25	23	0.571429	34.1797	0	0	24.5	0	0	8.1	8.2	0.2836	-0.178465	-0.495044	-1.75656	0.347664	53	1	65.0275	66.1204	18	1	6	1	5	1	1	0	0	1	1	0	0	1	0	0.665689	0.829361	1.68921	-0.0291365
488	0.941176	0.882353	0	0	0	0	0	1	29	31	20	25	0.564706	28.4005	0	0	4.4	0	0	7.4	7	-0.174907	-0.0361113	0.709977	-1.01873	-0.125588	53	2	57.3773	53.0056	10	1	4	0	3.5	1	0	0	0	0	0	0	0	0	0	0.665689	-0.839682	0.484202	-0.548439
503	0.823529	0.529412	2	1	0	0	5	3	28	32	25	21	0.411765	26.5625	1	0	5.75	0	0	7.3	7	0.191899	0.248597	-0.839336	1.19476	-0.0309375	49	2	56.2844	53.0056	9	1	8	0	6	1	0	1	0	1	0	0	0	0	1	0.381824	-0.727582	0.100951	-0.622626
506	3.11765	0.294118	0	0	0	0	1	2	16	29	18	24	0.523077	21.7181	0	0	11.75	0	0	8.4	7.7	4.13506	1.52978	0.882123	-1.01873	-0.409539	27	2	68.3063	60.656	10	2	6	0	1	1	1	0	1	2	1	0	0	1	1	-1.17943	-0.22936	-0.909161	0.193422
508	0.941176	1.17647	0	1	0	0	3	1	27	26	20	20	0.233766	23.7654	0	0	12.6	0	0	8.3	7.1	-0.633414	-0.463174	-0.150752	1.19476	-0.882791	27	1	67.2134	54.0985	9	1	6.5	0	5	1	1	1	0	2	0	0	0	0	1	-1.17943	-0.158779	-0.482265	0.119236
510	0	0.352941	0	0	0	0	4	4	32	32	23	26	0.285714	28.3937	1	1	26.7	0	0	7.2	7.4	-0.816817	-0.32082	0.365685	-0.280898	0.442315	39	1	55.1915	57.3773	10	1	7	0	6	1	0	1	0	1	0	1	0	1	0	-0.327839	1.01204	0.482779	-0.696812
526	0.411765	0.294118	0	0	0	0	2	1	30	29	24	25	0.493421	21.542	0	0	7	0	0	8.8	7.9	-0.0832054	-0.463174	0.0213934	0.456933	-0.59884	37	2	72.6779	62.8418	10	1	6	0	3	1	1	0	0	1	1	0	0	1	0	-0.469771	-0.623786	-0.945882	0.490166
547	0.823529	0.294118	1	1	1	1	2	3	30	31	23	27	0.542857	23.939	0	0	37	0	0	8.2	7	0.558705	-0.178465	0.537831	-1.01873	-0.882791	58	1	66.1204	53.0056	10	1	5.5	4	4	1	1	1	0	2	0	1	0	1	1	1.02052	1.86732	-0.446076	0.0450496
548	3	2.52941	0	0	0	0	1	1	23.1	23.1	22	22	0.983471	36.9342	0	0	23	0	0	7.4	6.9	0.467003	-0.32082	-0.150752	-0.280898	-0.220238	52	1	57.3773	51.9128	9	1	5.5	2	5	1	0	0	1	1	0	0	1	1	0	0.594722	0.704806	2.26354	-0.548439
566	0.529412	0.764706	0	0	0	0	1	1	30	27	26	30	0.625		0	0	15.2	0	0	10.8	7.8	-0.633414	-0.747882	0.537831	-0.280898	-2.5865	25	2	94.5359	61.7489	9	1	5	0	4	0	1	0	0	1	1	0	0	1	0	-1.32137	0.0571176		1.97389
567	2.35294	2.76471	0	0	0	0	2	2	23	21	19	17	0.735294		0	0	18	0	1	8.1	8.7	-0.908518	-0.605528	-0.495044	-0.280898	0.820916	45	1	65.0275	71.5849	10	1		0	5	1	1	0	1	2	1	0	1	2	0	0.0979588	0.289621		-0.0291365
581	0	0.117647	0	0	0	0	3.5	2	28	28	24	28	0.280488		0	0	25	0	1	8.9	9.4	-0.450011	-0.32082	0.537831	0.825848	0.726266	39	1	73.7708	79.2353	10	1		1	3	1	1	0	0	1	1	0	0	1	0	-0.327839	0.87088		0.564353
586	0.588235	0.411765	0	0	0	0	0	0	26	24	19	19	0.625		0	0	10.6	0	0	8	7.5	0.00849599	-0.605528	-0.150752	-0.280898	-0.220238	21	1	63.9346	58.4701	9	1	5.5	0	3.5	1	1	0	0	1	1	0	0	1	0	-1.60523	-0.324853		-0.103323
587	0.529412	0.411765	3	0	0	0	2	0	26	30	25	28	0.405063		0	0	30	0	1	7.5	7.9	-0.0832054	0.248597	0.365685	1.19476	0.631615	48	1	58.4701	62.8418	13	1		1		1	1	1	0	2	1	0	0	1	1	0.310857	1.28606		-0.474253
589	1.17647	1.52941	0	0	0	0	0	1	25	24	24	22	0.92623		0	0	13.8	0	0	8.9	7.4	-0.816817	-0.463174	-0.495044	-1.01873	-1.16674	19	2	73.7708	57.3773	13	1	5.5	0	5	1	1	0	0	1	0	0	0	0	1	-1.74716	-0.0591342		0.564353
602	2.76471	0.882353	0	0			0	1	16	25	18	18	0.595506		0		4	0	0	7.1	7.7	2.66784	0.960368	-0.150752	-1.01873	0.820916	44	2	54.0985	60.656	10	1	5	0	4	1	0	0	1	1	1	0	0	1	0	0.0269925	-0.872897		-0.770998
603	2.29412	1.6	0	0			4	2		11		24	0.675676		1		36	0	0	7.2	7.7	0.815469			1.19476	0.726266	72	1	55.1915	60.656	10	1	5	2	5	1	0	1	1	2	1	0	0	1	1	2.01405	1.78429		-0.696812
2001	1.17647	0.764706	0	0	0	0	1	0	22	27	19.8	26.4	0.521591	24.8981	1	1	9	1	1	9.3	7.5	0.375302	0.390951	0.98541	0.456933	-1.45069	35	1	78.1424	58.4701	9	1		0	4.5	0	1	0	0	1	1	0	0	1	0	-0.611704	-0.457712	-0.246084	0.861097
2002	0.5625	1.23529	0	0	0	0	1	1	31	24.2	28.1111	19.8	0.258065	21.4533	1	1	0.5	1	0	8	7.7	-1.31544	-1.28883	-1.58148	-0.280898	-0.0309375	56	2	63.9346	60.656	13	1	4	0	4	0	1	0	0	1	1	0	0	1	0	0.878587	-1.16353	-0.96437	-0.103323
2003	1.52941	1.35294	0	0	0	0	1	2	20	21	16.5	14.3	0.213333	23.6713	1	1	3	1	0	6.3	6	0.00849599	-0.178465	-0.529473	-1.01873	-0.0309375	51	1	45.3554	42.0767	13	1	4	0	5	0	0	0	0	0	0	0	0	0	0	0.523756	-0.955934	-0.501902	-1.36449
2004	1.05882	0.235294	0	0	0	0	2	1	22	26	27.5	29.7	0.449275	23.597	1	1	0.08	1	0	7.9	5.5	1.01721	0.248597	0.227968	0.456933	-2.0186	43	1	62.8418	36.6121	10	1	4	0	5	0	1	0	0	1	0	0	0	0	1	-0.0439737	-1.1984	-0.517384	-0.177509
2005	1.625	1.88235	0	0	0	0	0	1	28	28	30.8	5.5	0.789474	21.7193	1	1	37	1	0	8.9	9.1	-0.667802	-0.32082	-4.50604	-1.01873	0.442315	45	2	73.7708	75.9565	10	1	4	4	5.5	1	1	0	0	1	1	0	0	1	0	0.0979588	1.86732	-0.908914	0.564353
2006	0.133333	0.333333	0	0	0	0	1	1	31	29	28.6	31.9		31.0137	1	1	9	1	0	7	6.7	-0.578393	-0.605528	0.417329	-0.280898	-0.0309375	58	1	53.0056	49.727	13	1		0	3.5	1	0	0	0	0	0	0	0	0	0	1.02052	-0.457712	1.02907	-0.845184
2021	1.13333	1	0	0	0	0	5	3	20.7778	27.5	20.9	19.8	0.377551	19.3821	0	1	42	1	1	8	7.7	-0.0587517	0.636117	-0.340113	1.19476	-0.0309375	51	2	63.9346	60.656	10	1		4	5	1	1	1	0	2	1	0	0	1	1	0.523756	2.28251	-1.39622	-0.103323
2022	0.941176	0.470588	0	0	0	0	1	1	30	32	30.8	30.8	0.59186	27.143	1	1	31	1	1	7.5	7.2	0.467003	-0.0361113	-0.150752	-0.280898	-0.0309375	53	1	58.4701	55.1915	18	1		2	4	1	1	0	0	1	0	0	0	0	1	0.665689	1.3691	0.221999	-0.474253
2025	0.705882	0.294118	0	0	0	0	2	3	30	30	18.7	22	0.545455	20.202	1	1	4	1	0	8.8	9.8	0.375302	-0.32082	0.417329	-1.01873	1.19952	32	2	72.6779	83.6069	9	2	5	0	3	1	1	0	0	1	1	0	0	1	0	-0.824602	-0.872897	-1.22527	0.490166
2026	1.58824	0.647059	0	0	0	0	0	1	25	25	22	22	0.576923	31.055	1	1	15	1	0	7.7	7.3	1.20061	-0.32082	-0.150752	-1.01873	-0.125588	29	1	60.656	56.2844	18	1	4	0	3	1	1	0	0	1	0	0	0	0	1	-1.0375	0.0405102	1.03768	-0.325881
2081	0.529412	0.588235	6	0	0	0	5	1	28	28	27.5	25.3	0.382979	29.668	0	1	0.5	1	0	6.1	5.9	-0.35831	-0.32082	-0.529473	2.67043	0.0637129	39	1	43.1696	40.9838	13	1	5.5	0		0	0	1	0	1	0	0	0	0	1	-0.327839	-1.16353	0.748472	-1.51286
2082	2.23529	0.882353	3	0	0	0	2	1	23.1	26	25.3	26.4	0.294118	25.3815	1	1	0.5	1	0	7.8	6.8	1.84252	0.0920075	0.038608	0.456933	-0.69349	23	2	61.7489	50.8199	13	1	4.5	0	4.5	0	1	1	1	3	0	0	0	0	1	-1.4633	-1.16353	-0.145306	-0.251695
2083	1.29412	1.23529	0	0	0	0	1	2	20	23	22	23.1	0.260274	25.5593	1	1	0.4	1	0	6.5	6.3	-0.174907	0.106243	0.038608	-1.01873	0.0637129	51	2	47.5411	45.3554	10	1	4.5	0	4.5	0	0	0	0	0	0	0	0	0	0	0.523756	-1.17183	-0.10822	-1.21611
2085	0.647059	0	0	0	0	0	1	1	28.1111	28	22	22	0.426667	20.1348	1	1	0.2	1	0	7.4	6.4	0.742108	-0.336637	-0.150752	-0.280898	-0.69349	40	1	57.3773	46.4483	13	1	5	0	4	0	0	0	0	0	0	0	0	0	0	-0.256872	-1.18844	-1.23929	-0.548439
2091	0	0	0	0	0	0	2	1	31	32	28.6	26.4	0.358025	24.187	1	1	34	1	1	6.8	6.5	-0.266608	-0.178465	-0.529473	0.456933	-0.0309375	59	1	50.8199	47.5411	10	1		0	6	1	0	0	0	0	0	0	0	0	0	1.09149	1.61821	-0.394354	-0.993556
2092	0.647059	0.117647	0	0	0	0	0	0	24	32	29.7	31.9	0.370662	23.8624	1	1	0.5	1	0	7.4	7.4	0.558705	0.818014	0.227968	-0.280898	0.253014	34	2	57.3773	57.3773	18	1	4	0	6.5	0	0	0	0	0	0	0	0	0	0	-0.68267	-1.16353	-0.462047	-0.548439
2093	1.11765	0.764706	0	0	0	0	1	1	26	27.5	20.9	22	0.886364	36.1604	1	1	29	1	0	9.3	8.3	0.2836	-0.107288	0.038608	-0.280898	-0.69349	63	2	78.1424	67.2134	13	1	7	2	5	1	1	0	0	1	1	0	0	1	0	1.37535	1.20303	2.10221	0.861097
2094	0.0588235	0.0588235	1	0	0	0	1	0	33	33	25.3	30.8	0.833333	28.306	1	1	5	1	0	7.1	6.8	-0.266608	-0.32082	0.79605	0.456933	-0.0309375	38	2	54.0985	50.8199	10	1	4	0	4.5	1	0	1	0	1	0	0	0	0	1	-0.398805	-0.78986	0.464486	-0.770998
2095	0.294118	0.529412	0	0	0	0	1	1	29	26	27.5	30.8	0.504032	23.9188	1	1	7	1	1	9.3	8.2	-0.633414	-0.747882	0.417329	-0.280898	-0.788141	24	2	78.1424	66.1204	18	1		0	6.5	1	1	0	0	1	1	0	0	1	0	-1.39233	-0.623786	-0.45028	0.861097
2096	0.882353	1.17647	0	0	0	0	1	1	30	23	25.3	22	0.638792	28.4384	1	1	21	1	0	8.4	7.8	-0.725116	-1.3173	-0.718834	-0.280898	-0.314889	65	1	68.3063	61.7489	10	1	7	1	8	1	1	0	0	1	1	0	0	1	0	1.51728	0.538732	0.492087	0.193422
2103	0.529412		0	0			2		30		24.2			21.5645	1		1	1	0	7.7	6.5					-0.882791	44	1	60.656	47.5411	10	1	7	1	8	0	1	0	0	1	0			0	1	0.0269925	-1.12201	-0.941171	-0.325881
2131	1.05882	0.705882	0	0	0	0	0	0	29	31	30.8	26.4	0.732877	22.0384	1	1	4	1	0	5.7	6.5	0.2836	-0.0361113	-0.908194	-0.280898	1.01022	54	1	38.798	47.5411	18	1	6	0	5	1	0	0	0	0	0	0	0	0	0	0.736655	-0.872897	-0.842368	-1.8096
2132	1.76471	1.41176	3.5	0	0	0	5	4	21	22	17.6	19.8	0.736111	23.2438	0	0	40	1	0	8.9	7.7	0.2836	-0.178465	0.227968	0.456933	-0.882791	49	1	73.7708	60.656	18	1	7	6	6.5	1	1	1	0	2	1	1	0	2	0	0.381824	2.11643	-0.59103	0.564353
2133	0.705882	0.588235	3	0	0	0	3	2	25	27	19.8	25.3	0.565217	25.7552	1	1	34	1	1	6.6	6.7	-0.0832054	-0.0361113	0.79605	0.456933	0.347664	40	1	48.634	49.727	10	1		1	6.5	1	0	1	0	1	0	0	0	0	1	-0.256872	1.61821	-0.0673878	-1.14193
2134	2	2.29412	0	0	0	0	2	2	20	20	16.5	19.8	1.73585	35.8302	1	1	8	1	0	12.2	10.4	-0.725116	-0.32082	0.417329	-0.280898	-1.45069	51	2	109.836	90.1642	10	1	5.5	0	4.5	1	1	0	1	2	1	0	1	2	0	0.523756	-0.540749	2.03335	3.01249
2135	1.47059			1			3		27		27.5		0.560937	24.0882	1		4	1	1	9.4							55	2	79.2353		18	1		0	6	1	1	1	0	2		1		1	1	0.807621	-0.872897	-0.41496	0.935283
2161	0.0588235	0.235294	0	0	0	0	1	0	23	27	28.6	33	0.763158	25.3934	1	1	14	1	0	7.8	7.3	-0.541713	0.248597	0.606689	0.456933	-0.220238	41	1	61.7489	56.2844	10	1	7	0	8	1	1	0	0	1	0	0	0	0	1	-0.185906	-0.0425268	-0.142811	-0.251695
2162	3.41176		2	0			4		18		14.3		1.05882	33.2031	0		27	1	0	8.4							31	2	68.3063		13	1	6	0	5	1	1	1	1	3		1		1	1	-0.895569	1.03695	1.48559	0.193422
2163	1.29412	1.88235	0	0	0	0	2	0	25	22	22	22	0.943396	40.8935	1	1	26	1	0	10.3	9.3	-1.18362	-0.747882	-0.150752	1.19476	-0.69349	49	2	89.0714	78.1424	10	1	7	1	6	1	1	0	0	1	1	0	0	1	0	0.381824	0.953917	3.0891	1.60296
2164		1.41176	0	0	0	0	3	0	18	20	20.9	22	0.734694	35.5639	1	1	20	1	0	9.9	7.3		-0.0361113	0.038608	1.93259	-2.2079	49	2	84.6998	56.2844	9	1	5	0	5	1	1	0	1	2	0	0	0	0	1	0.381824	0.455695	1.97784	1.30621
2165	0.0588235	1.1875	0	0	0	0	0	1	31	18	30.8	30.8	0.666667	26.3151	1	1	25	1	0	9.2	8.8	-2.02613	-2.17142	-0.150752	-1.01873	-0.125588	40	1	77.0494	72.6779	9	1	5	0	4	1	1	0	0	1	1	0	0	1	0	-0.256872	0.87088	0.0493589	0.786911
2166	1.94118	1.625	0	0	1	0	3	6	22	19	15.4	16.5	0.75	31.25	1	0	47	1	0	7.3	7.1	0.226287	-0.747882	0.038608	-2.49439	0.0637129	51	2	56.2844	54.0985	9	1	7	0	6	1	0	0	0	0	0	1	0	1	0	0.523756	2.69769	1.07834	-0.622626
2167	2.82353	1.47059	6	0	0	0	3	4	18	24	15.4	15.4	0.918919	24.4418	1	0	6.5	1	0	6.6	6.1	1.84252	0.533305	-0.150752	-1.01873	-0.220238	69	1	48.634	43.1696	9	1	7	0	1	1	0	1	1	2	0	1	0	1	1	1.80115	-0.665304	-0.341235	-1.14193
2171	2.17647	1.70588	0	0	0	0	1	1	19	18	13.2	11	1.15667	21.5139	1	1	15	1	1	8.9	8.3	0.467003	-0.463174	-0.529473	-0.280898	-0.314889	18	2	73.7708	67.2134	10	1		0	5	1	1	0	1	2	1	0	0	1	1	-1.81813	0.0405102	-0.95174	0.564353
2172	0.529412	0.8	0	0	0	0	1	0	29	28	22	25.3	1.07273	35.5114	1	1	14	1	0	9.2	10	-0.688435	-0.463174	0.417329	0.456933	1.01022	27	1	77.0494	85.7926	10	1	5.5	0	5	1	1	0	0	1	1	0	0	1	0	-1.17943	-0.0425268	1.96688	0.786911
2173	0.823529	1.52941	0	0	1	0	0	2	25	23	25.3	23.1	0.435484	21.4533	1	1	21	1	1	8.1	8.3	-1.36703	-0.605528	-0.529473	-1.75656	0.442315	33	2	65.0275	67.2134	10	1		0	6.5	1	1	0	0	1	1	1	0	2	0	-0.753636	0.538732	-0.96437	-0.0291365
2175	1.29412	1.58824	0	0			1		26	26	22	22	0.78125	25.6369	1		5	1	0	7.2	7.3	-0.725116	-0.32082	-0.150752		0.347664	38	2	55.1915	56.2844	9	1	7	0	4.5	1	0	0	0	0	0		0	0	0	-0.398805	-0.78986	-0.0920421	-0.696812
2176	0.941176	1.6	0	0	1	0	0	3	23	23	24.2	23.1		22.9481	1	1	0.7	1	0	8.7	8	-1.29366	-0.32082	-0.340113	-2.49439	-0.409539	35	2	71.5849	63.9346	9	1	17	0	4	0	1	0	0	1	1	1	0	2	0	-0.611704	-1.14692	-0.652683	0.41598
2177	3.41176	2.29412	3	0	0	0	1	3	26	28	20.9	22	0.771429	21.1327	1	1	8	1	0	10.4	9.9	1.47572	-0.0361113	0.038608	-1.75656	-0.220238	49	1	90.1642	84.6998	9	2	7	0	6	1	1	1	1	3	1	0	1	2	1	0.381824	-0.540749	-1.03121	1.67714
2178	0.764706	1.25	0	1	0	0	1	0	33	33	30.8	69.6667		25.1024	1	1	8	1	0	7.4	7	-1.02315	-0.32082	6.53998	0.456933	-0.125588	52	2	57.3773	53.0056	9	1	5.5	0	4	1	0	1	0	1	0	0	0	0	1	0.594722	-0.540749	-0.203496	-0.548439
2191	2.58824		0	0			1		23		22		0.854167	28.3554	1		20	1	0	8.1	7.8					-0.0309375	45	1	65.0275	61.7489	18	1	7	2	6.5	1	1	0	1	2	1			1	1	0.0979588	0.455695	0.474785	-0.0291365
2192	0.823529		0	0			2		30		30.8		0.592233	30.423	1		3	1	0	7.6	7.3					-0.0309375	37	1	59.563	56.2844	18	1	5	0	6	1	1	0	0	1	0			0	1	-0.469771	-0.955934	0.905896	-0.400067
2193	1.05882		0	0			1		27		17.6		0.641791	24.9108	1		12	1	0	8.7	8					-0.409539	46	2	71.5849	63.9346	13	1	5	0	5	1	1	0	0	1	1			1	0	0.168925	-0.208601	-0.243451	0.41598
2194	0.647059		0	0			5		22		27.5		0.48	24.4898	0		41	1	0	8.6	8.1					-0.220238	49	1	70.492	65.0275	10	1	4	3	5	1	1	1	0	2	1			1	1	0.381824	2.19947	-0.331228	0.341794
2196	1.76471		0	0			0		21		23.1		1.15152	30.5556	1		12	1	0	10.8	10.8					0.253014	19	2	94.5359	94.5359	13	1	6.5	0	4	1	1	0	0	1	1			1	0	-1.74716	-0.208601	0.933542	1.97389
2201	0.941176	1.70588	0	0	0	0	1	2	22	20	17.6	15.4	0.412371	29.9383	1	1	4.6	1	0	7.4	6.7	-1.45873	-0.605528	-0.529473	-1.01873	-0.409539	47	1	57.3773	49.727	10	1	4	0	4.5	1	0	0	0	0	0	0	0	0	0	0.239891	-0.823074	0.804832	-0.548439
2202	0.411765	1.125	0	0	0	0	1	0	27	61.6	27.5	44	0.632353	24.677	1	1	7	1	0	7.6	7.5	-1.37849	4.60464	2.68965	0.456933	0.158363	47	2	59.563	58.4701	10	1	6	0	6	1	1	0	0	1	1	0	0	1	0	0.239891	-0.623786	-0.29219	-0.400067
2203	1	0.647059	0	0	1	1	1	5	28	24	24.4444	19.8	0.392857	21.875	1	0	0.25	1	0	6.4	6	0.2836	-0.890236	-0.950274	-3.23222	-0.125588	38	2	46.4483	42.0767	9	1	6	0	5	0	0	0	0	0	0	1	0	1	0	-0.398805	-1.18429	-0.876438	-1.2903
2205	0.941176	1.05882	0	0	0	0	1	1	28	28	24.2	24.2	0.921053	32.9518	1	1	26.7	1	0	9.5	9.7	-0.450011	-0.32082	-0.150752	-0.280898	0.442315	44	1	80.3281	82.5139	9	1	5.5	1	5	1	1	0	0	1	1	0	0	1	0	0.0269925	1.01204	1.43318	1.00947
2206	1.41176	0.352941	0	0	0	0	2	2	27	30	17.6	22		29.4251	1	1	35.4	1	1	6.7	8.5	1.38402	0.106243	0.606689	-0.280898	1.95672	47	1	49.727	69.3991	10	1		2	5	1	0	0	0	0	1	0	0	1	0	0.239891	1.73446	0.697826	-1.06774
2207	1.05882	1.09091	0	0	0	0	0	1	33	32	33	31.9	0.656136	27.1832	1	1	13.4	1	0	6.9	6.9	-0.316627	-0.463174	-0.340113	-1.01873	0.253014	67	2	51.9128	51.9128	9	1	5	0	5	0	0	0	0	0	0	0	0	0	0	1.65922	-0.092349	0.230383	-0.91937
2212	1.52941	0.588235	0	0	0	0	1	1	26	27	23.1	22	0.176056	25.4581	1	1	0.3	1	0	6.1	6.1	1.20061	-0.178465	-0.340113	-0.280898	0.253014	56	2	43.1696	43.1696	10	1	3.5	0	6.5	0	0	0	0	0	0	0	0	0	0	0.878587	-1.18013	-0.129334	-1.51286
2213	2.58824	2.47059	0	0	0	0	3	2	15	22	19.8	16.5	0.363636	23.1084	1	1	0.9	1	0	6.4	6.7	-0.0832054	0.67566	-0.718834	0.456933	0.536965	33	2	46.4483	49.727	9	1	4	0	8	0	0	0	1	1	0	0	1	1	0	-0.753636	-1.13031	-0.619255	-1.2903
2214	1	0.705882	0	0	0	0	0	0	25.3	31	13.2	19.8	1.54444	24.187	1	1	12.75	1	1	10.9	10.7	0.191899	0.490599	0.98541	-0.280898	0.0637129	22	1	95.6287	93.4429	10	1		1	3	1	1	0	0	1	1	0	0	1	0	-1.53426	-0.146323	-0.394354	2.04808
2215	1.17647	0.764706	1	0	0	0	4	3	23	22	29.7	22	0.592755	27.5027	0	1	2.8	1	0	8	8.2	0.375302	-0.463174	-1.47628	0.456933	0.442315	27	1	63.9346	66.1204	13	1	6	0	4.5	1	1	1	0	2	1	0	0	1	1	-1.17943	-0.972541	0.296995	-0.103323
2241	1.29412	0.294118	2	0	0	0	3	0	19	28	19.8	16.5	0.336957	27.1739	1	1	34	1	1	7.6	7.7	1.29232	0.960368	-0.718834	1.93259	0.347664	55	1	59.563	60.656	9	1		0	7	1	1	1	0	2	1	0	0	1	1	0.807621	1.61821	0.228436	-0.400067
2242	0.0588235	0.470588	0	0	0	0	0	0	31	28	33	22	0.402985	21.8776	1	1	7	1	1	6.7	7.5	-0.908518	-0.747882	-2.04436	-0.280898	1.01022	20	1	49.727	58.4701	10	1		0	4	1	0	0	0	0	1	0	0	1	0	-1.6762	-0.623786	-0.875906	-1.06774
2243	1.82353	0.470588	0	0	0	0	1	1	24	23	19.8	25.3	0.444444	31.9602	1	1	0.2	1	0	10.7	6.4	1.84252	-0.463174	0.79605	-0.280898	-3.81695	30	1	93.4429	46.4483	9	1	5	0	4	0	1	0	0	1	0	0	0	0	1	-0.966535	-1.18844	1.22643	1.8997
2244	1	0.294118	0	0	0	0	0	0	27	30	22	23.1	0.549296	23.4509	1	1	20	1	1	6.8	6.4	0.833809	0.106243	0.038608	-0.280898	-0.125588	35	2	50.8199	46.4483	9	2		0	4.5	1	0	0	0	0	0	0	0	0	0	-0.611704	0.455695	-0.547844	-0.993556
2245	0.647059	0.235294	3	0	0	0	1	0	28	28	27.5	25.3	0.232877	21.5619	1	1	2	1	0	8.2	7.3	0.375302	-0.32082	-0.529473	0.456933	-0.59884	47	1	66.1204	56.2844	10	1	4	0	4.5	1	1	1	0	2	0	0	0	0	1	0.239891	-1.03897	-0.941721	0.0450496
2247	1.88235		1	0			5		23		18.7		0.433333	22.5827	0		33	1	1	9.2							44	2	77.0494		9	1		1	7	1	1	1	0	2		1		1	1	0.0269925	1.53518	-0.728874	0.786911
2263	1.53846	0.823529			0	0		3	18.3333	19	20.9	22		32.0513		1	0.6	1			6	0.847917	-0.225917	0.038608			30	2		42.0767	10	1		0	1	0			0	0	0	0	0	0	0	-0.966535	-1.15522	1.24542
2264	0.0588235	0.0588235	0	0	0	0	5	2	30.8	29	33	30.8		25.8264	0	1	15	1	0	6.8	7.2	-0.266608	-0.577057	-0.529473	1.93259	0.631615	66	1	50.8199	55.1915	10	1	6	2	6	1	0	1	0	1	0	0	0	0	1	1.58825	0.0405102	-0.0525235	-0.993556
2266		1.88235			0	0		2		20		26.4		21.3294		1	19	1	1	7.9	8.5					0.820916	59	1	62.8418	69.3991		1		1	6	1	1			1	1	0	0	1	0	1.09149	0.372658	-0.990193	-0.177509
2283	1.23529	0.294118	0	0	0	0	0	1	24	29	29.7	31.9	0.958824	27.4406	1	1	31	1	1	8	7.7	1.20061	0.390951	0.227968	-1.01873	-0.0309375	50	1	63.9346	60.656	18	1		0	5	1	1	0	0	1	1	0	0	1	0	0.45279	1.3691	0.284043	-0.103323
2284	0	0	2	0	0	0	1	1	0	33	4.4	33	0.277108	28.7197	1	1	48	1	0	6.8	7.1	-0.266608	4.37687	4.77262	-0.280898	0.536965	71	1	50.8199	54.0985	9	1	5	2	6	1	0	1	0	1	0	0	0	0	1	1.94308	2.78073	0.550753	-0.993556
2311	1.17647	1.05882	0	0	0	0	1	0	22	22	22	22	0.626263	33.8566	1	1	7	1	0	8.5	7.8	-0.0832054	-0.32082	-0.150752	0.456933	-0.409539	60	1	69.3991	61.7489	9	1	4	2	6	0	1	0	0	1	1	0	0	1	0	1.16245	-0.623786	1.62184	0.267608
2312	2.17647	2.53333	0	0	0	0	1	0	19.8	32	33	30.8	0.42268	36.9608	1	1	14	1	0	10.5	10.1	-0.82293	1.4159	-0.529473	0.456933	-0.125588	59	2	91.2571	86.8855	9	1	6	2	4.5	1	1	0	1	2	1	0	1	2	0	1.09149	-0.0425268	2.2691	1.75133
2313	0.529412	0	0	0	0	0	1	1	20	28	25.3	29.7	0.567568	26.2188	1	1	19	1	0	6.8	6	0.558705	0.818014	0.606689	-0.280898	-0.50419	31	2	50.8199	42.0767	18	1	6.5	0	11	1	0	0	0	0	0	0	0	0	0	-0.895569	0.372658	0.0292904	-0.993556
2314	0.0588235	0.294118	0	0			2		31	28.6	25.3	25.6667	0.53012	27.102	1		5	1	0	6.5	6.5	-0.633414	-0.66247	-0.0876323		0.253014	47	2	47.5411	47.5411	10	1	3.5	1	4.5	1	0	0	0	0	0		0	0	0	0.239891	-0.78986	0.21345	-1.21611
2315	1.58824	0.352941	0	0	0	0	0	0	26	33	20.9	33	0.413793	25.9787	1	1	10	1		8.5	8.1	1.65912	0.67566	1.93221	-0.280898	-0.125588	26	1	69.3991	65.0275	10	1	2	0	4.5	1	1	0	0	1	1	0	0	1	0	-1.2504	-0.374675	-0.0207814	0.267608
2316	0.470588	0.235294	0	0	0	0	0	0	22	31	20.9	31.9	0.465116	27.4506	1	1	20	1	0	7.7	7.3	0.100197	0.960368	1.74285	-0.280898	-0.125588	30	2	60.656	56.2844	10	1	5	2	4	1	1	0	0	1	0	0	0	0	1	-0.966535	0.455695	0.286129	-0.325881
2321	0.411765		0	0			1		29		24.2		0.267857	39.2143	1		17	1	0	7.7	7.1					-0.314889	53	2	60.656	54.0985	10	1	4.5	1	4	1	1	0	0	1	0			0	1	0.665689	0.206584	2.73898	-0.325881
2322	2.35294		0	0			2		17		22		0.615385	25.4694	1		14	1	0	7.1	7.1					0.253014	25	1	54.0985	54.0985	13	1	5	0	9	0	0	0	1	1	0			0	1	-1.32137	-0.0425268	-0.126974	-0.770998
2325	0.235294		0	0			1		32		26.4		0.7	21.2585	1		15	1	0	7.4	7.1					-0.0309375	68	2	57.3773	54.0985	10	1	5	0	5	1	0	0	0	0	0			0	0	1.73018	0.0405102	-1.00498	-0.548439
2326	2.47059		0	3			3		25		22		0.625	28.0822	1		8	1	0	7.8	9.4					1.76742	30	1	61.7489	79.2353	10	1	6	0	12	1	1	1	1	3	1	1		2	1	-0.966535	-0.540749	0.417817	-0.251695
2327	0.235294		0	0			0		28		22		0.423077	23.3067	1		35	1	0	10.1	7.2					-2.49185	52	2	86.8855	55.1915	18	1	4	0	4.5	1	1	0	0	1	0			0	1	0.594722	1.70125	-0.577919	1.45459
2331	1.11765	2.05882	0	0	0	0	1	1	30	27	27.5	23.1	0.583333	27.7447	1	1	5.5	1	0	6.9	6.5	-1.73383	-0.747882	-0.908194	-0.280898	-0.125588	58	1	51.9128	47.5411	9	1	6	4	4	1	0	0	0	0	0	0	1	1	0	1.02052	-0.748341	0.347461	-0.91937
2332	1.29412	2.05882	0	0	0	0	1	1	25	28	19.8	22	0.695652	29.0367	1	1	6.2	1	0	9.2	8.5	-1.45873	0.106243	0.227968	-0.280898	-0.409539	40	1	77.0494	69.3991	9	1	5	0	5	1	1	0	0	1	1	0	1	2	0	-0.256872	-0.690215	0.616853	0.786911
2333	0.0588235	1.75	0	0	0	0	2	0	33	30	31.9	27.5	0.625	26.6389	1	1	40	1	0	6.2	6.4	-2.90302	-0.747882	-0.908194	1.19476	0.442315	68	2	44.2625	46.4483	9	1	6	1	5	1	0	0	0	0	0	0	0	0	0	1.73018	2.11643	0.116885	-1.43867
2334	0.470588	0.294118	0	0	0	0	1	1	31	28	28.6	23.1	0.458824	29.7609	1	1	10	1	0	6.1	6.2	0.00849599	-0.747882	-1.09755	-0.280898	0.347664	52	2	43.1696	44.2625	13	1	7	0	5	1	0	0	0	0	0	0	0	0	0	0.594722	-0.374675	0.767841	-1.51286
2335	0.941176	1.05882	0	0	1	0	3	5	32	27	26.4	24.2			1	0	27	1	0	8	7.3	-0.450011	-1.03259	-0.529473	-1.75656	-0.409539	71	1	63.9346	56.2844	10	1	7	1	5	1	1	0	0	1	0	1	0	1	0	1.94308	1.03695		-0.103323
2336	1.88235	1.29412	0	0	0	0	2	0	20	23	16.5	19.8	0.566197	23.1837	1	1	18	1	1	7.7	7.3	0.650406	0.106243	0.417329	1.19476	-0.125588	25	1	60.656	56.2844	18	1		0	5	1	1	0	0	1	0	0	0	0	1	-1.32137	0.289621	-0.603567	-0.325881
2337	0.117647	0.176471	0	0	1	0	0	2	31.9	30.8	33	33	0.852941	25.5937	1	1	10	1	0	6.9	6.9	-0.35831	-0.477409	-0.150752	-1.75656	0.253014	69	2	51.9128	51.9128	9	1	6	1	5	1	0	0	0	0	0	1	0	1	0	1.80115	-0.374675	-0.101046	-0.91937
2338	1.35294	0.294118	0	0	0	0	1	0	28	28	25.3	27.5	0.590909	29.0659	1	1	32	1	1	7.8	6.8	1.38402	-0.32082	0.227968	0.456933	-0.69349	39	1	61.7489	50.8199	10	1		1	5	1	1	0	0	1	0	0	0	0	1	-0.327839	1.45214	0.62294	-0.251695
2351	0.529412		0	0			1		22		26.4		0.452381	26.8122	1		38	1	0	9.4	7.8					-1.26139	48	1	79.2353	61.7489	13	1	4.5	2	3.5	1	1	0	0	1	1			1	0	0.310857	1.95036	0.15302	0.935283
2352	1		3	0			2		27		24.2		0.428389	29.4328	1		39	1	0	6.7	6.4					-0.0309375	60	2	49.727	46.4483	10	1	5	2	4.5	1	0	1	0	1	0	1		1	0	1.16245	2.0334	0.699436	-1.06774
2353	1.11765		0	0			0		28.6		18.7		0.308642	22.4221	1		3	1	0	7.4	6.9					-0.220238	24	2	57.3773	51.9128	10	1	4	0	4.5	1	0	0	0	0	0			0	0	-1.39233	-0.955934	-0.762353	-0.548439
2355	2.17647		0	0			1		21		20.9		0.519231	29.7406	1		21	1	0	8.8	7.5					-0.977442	45	1	72.6779	58.4701	10	1	6	0	5	1	1	0	1	2	1			1	1	0.0979588	0.538732	0.763621	0.490166
2357	1.05882		0	0			0		28		30.8		0.781609	28.0863	1		12	1	0	8.7	8.5					0.0637129	60	1	71.5849	69.3991	9	1	4.5	0	5	1	1	0	0	1	1			1	0	1.16245	-0.208601	0.41867	0.41598
2411	0	0	0	0	0	0	3	1	28.875	33	27.5	30.8	0.304762	32.4074	1	1	0.1	1	0	12.7	6.2	-0.266608	0.266391	0.417329	1.19476	-5.89926	46	1	115.301	44.2625	9	1	5	0	4	1	1	0	0	1	0	0	0	0	1	0.168925	-1.19674	1.31967	3.38343
2412	1.23529	1.47059	0	0	0	0	0	1	23	25	23.1	23.1	0.493976	25.9043	1	1	19	1	0	7.4	7.2	-0.633414	-0.0361113	-0.150752	-1.01873	0.0637129	54	1	57.3773	55.1915		1	6	0	5	1	0	0	0	0	0	0	0	0	0	0.736655	0.372658	-0.0362881	-0.548439
2413	0.588235		2	0			1		31		16.5		0.796875	20.898	1		13	1	0								23	2			13	1	5.5	0	6	1		1	0	1		1		1	0	-1.4633	-0.125564	-1.08016
2414	1.47059	0.882353	5	0	0	0	1	3	19	27	22	20.9		20.9042	1	1	0.6	1	0	8	7.5	0.650406	0.818014	-0.340113	-1.75656	-0.220238	22	2	63.9346	58.4701	10	1		0	3.5	0	1	1	0	2	1	0	0	1	1	-1.53426	-1.15522	-1.07886	-0.103323
2415	0.5625	0	0	0	0	0	2	1	18	32	30.8	33		21.1616	1	1	0.1	1	0	11.7	6.2	0.610287	1.67214	0.227968	0.456933	-4.95276	46	1	104.372	44.2625	10	1		0	10	0	1	0	0	1	0	0	0	0	1	0.168925	-1.19674	-1.02519	2.64156
2416	1.76471	1.88235	0	0	0	0	1	0	24	30	23.1	33	0.65873	38.8889	1	1	19	1	0	10.6	9.5	-0.450011	0.533305	1.55349	0.456933	-0.788141	56	1	92.35	80.3281	10	1	4	1	5	1	1	0	0	1	1	0	0	1	0	0.878587	0.372658	2.67112	1.82552
2417	0.823529	0.235294	0	0	0	0	0	0	27	30	22	22	0.568966	29.4078	1	1	37	1	1	6.7	6.6	0.650406	0.106243	-0.150752	-0.280898	0.158363	48	2	49.727	48.634	10	1		0	6	1	0	0	0	0	0	0	0	0	0	0.310857	1.86732	0.694221	-1.06774
2418	1.29412	1.94118	0	0	0	0	1	1	15	21	19.8	19.8			1	1	0.1	1	0	10.5	6.4	-1.27532	0.533305	-0.150752	-0.280898	-3.62765	21	1	91.2571	46.4483		1	6	0	1	0	1	0	0	1	0	0	0	0	1	-1.60523	-1.19674		1.75133
2421	0.705882	2.05882	3	0	0	0	3	0	30.8	33	61.6	31.7778	0.4	29.3848	1	1	40	1	0	7.8	7.5	-2.37574	-0.00764043	-5.28453	1.93259	-0.0309375	59	2	61.7489	58.4701	10	1	4	2	7	1	1	1	0	2	1	0	1	2	0	1.09149	2.11643	0.689419	-0.251695
2422	1.05882	0.529412	0	0	1	0	3	1	17	31	29.7	31.9	1.33654	31.055	1	1	15	1	0	7.4	7.6	0.558705	1.67214	0.227968	1.19476	0.442315	57	1	57.3773	59.563	9	1		2	6	1	0	0	0	0	1	1	0	2	0	0.949554	0.0405102	1.03768	-0.548439
2425	0.352941	0.9375	0	0	0	0	2	1	32	61.6	24.2	25.3	0.292453	35.0112	1	1	5	1	0	6.1	6	-1.17789	3.89286	0.038608	0.456933	0.158363	40	1	43.1696	42.0767	10	1	4	1	6	1	0	0	0	0	0	0	0	0	0	-0.256872	-0.78986	1.86259	-1.51286
2426	2.35294	2.3125	0	0	1	1	4	5	16	19	17.6	19.8	0.78481	29.7339	0	0	33	1	0	7.6	7.4	-0.203564	0.106243	0.227968	-1.01873	0.0637129	55	2	59.563	57.3773	10	1	5	3	6	1	1	1	1	3	0	1	1	2	1	0.807621	1.53518	0.762219	-0.400067
2441	0		0	0			2		29		33		0.296875	22.9481	1		8	1	0	6.7	6.3					-0.125588	42	2	49.727	45.3554	9	1	4	0	2	1	0	0	0	0	0			0	0	-0.11494	-0.540749	-0.652683	-1.06774
2443	0.823529	0.705882	0	0	0	0	0	0	27	61.6	26.4	27.5	1.05556	22.9568	1	1	17	1	0	8.8	8.1	-0.0832054	4.60464	0.038608	-0.280898	-0.409539	22	1	72.6779	65.0275	10	1	5.5	0	5.5	1	1	0	0	1	1	0	0	1	0	-1.53426	0.206584	-0.650864	0.490166
2445	0.941176		0	0			0		24		20.9		0.619048	22.3214	1		0.4	1	0	6.3	6.3					0.253014	21	1	45.3554	45.3554		1	6.5	0	6	0	0	0	0	0	0			0	0	-1.60523	-1.17183	-0.783354	-1.36449
2446	0.882353	0.294118	0	0	0	0	2	2	23.1	15	26.4	18.7	1.36364	29.7056	1	1	14.4	1	0	12.6	12.6	0.650406	-1.47389	-1.47628	-0.280898	0.253014	47	2	114.208	114.208	10	2	5	0	4	1	1	0	0	1	1	0	0	1	0	0.239891	-0.009312	0.756327	3.30924
2447	0.705882	0.823529	0	0	0	0	0	1	26	27	44	18.7	1.58824	33.2031	1	1	11.2	1	0	9.9	9.9	-0.450011	-0.178465	-4.50604	-1.01873	0.253014	26	2	84.6998	84.6998	10	1	5.5	0	5.5	1	1	0	0	1	1	0	0	1	0	-1.2504	-0.27503	1.48559	1.30621
2461	0.352941	1.94118	0	0	0	0	2	1	27	23	25.6667	22	1.73355	24.3359	1	1	4	1	0	7.7	8	-2.74255	-0.890236	-0.781954	0.456933	0.536965	34	2	60.656	63.9346	7	1	6	0	5	1	1	0	0	1	1	0	0	1	0	-0.68267	-0.872897	-0.363309	-0.325881
2462	1.29412	1	0	0	0	0	4	3	27	28	23.1	27.5	0.426829	26.4721	0	1	39	1	0	7.4	6.9	0.191899	-0.178465	0.606689	0.456933	-0.220238	50	1	57.3773	51.9128	10	1	6.5	1	7	1	0	1	0	1	0	0	0	0	1	0.45279	2.0334	0.0821031	-0.548439
2463	1.47059	0.823529	0	0	0	0	0	1	24	26	22	22	1.2619	22.3214	1	1	15	1	0	8.4	8.1	0.742108	-0.0361113	-0.150752	-1.01873	-0.0309375	30	2	68.3063	65.0275	10	1	5.5	0	5	1	1	0	0	1	1	0	0	1	0	-0.966535	0.0405102	-0.783354	0.193422
2464	0.882353	0.705882	0	0	0	0	2	1	23	22	19.8	22	0.365217	20.6174	1	1	4	1	0	6.1	5.8	0.00849599	-0.463174	0.227968	0.456933	-0.0309375	45	2	43.1696	39.8909	10	1	4.5	0	5	1	0	0	0	0	0	0	0	0	0	0.0979588	-0.872897	-1.13865	-1.51286
2465		0.294118			0	0		1		24		24.2	0.495238	31.0137		1	14	1	0	8.2	7.7					-0.220238	39	1	66.1204	60.656	10	1	5.5	0	7	1	1			1	1	0	0	1	0	-0.327839	-0.0425268	1.02907	0.0450496
2466	3.0625	1.52941	0	0	0	0	1	0	15	18	25.3	22	0.421053	22.2656	1	1	3	1	0	10.9	5.2	2.12336	0.106243	-0.718834	0.456933	-5.14206	22	2	95.6287	33.3335	13	1	4.5	0	5	1	1	0	1	2	0	0	0	0	1	-1.53426	-0.955934	-0.794989	2.04808
2467	0.117647	0.125	0	0	0	0	2	2	4.71429	5.5	2.2	7.33333	0.533333	20.7612	1	1	4	1	0	6	6.2	-0.278071	-0.20897	0.73293	-0.280898	0.442315	39	2	42.0767	44.2625	10	2	4	0	3	1	0	0	0	0	0	0	0	0	0	-0.327839	-0.872897	-1.10867	-1.58705
2473	1.11765		0	0			1		18		23.1		0.361702	29.0123	1		7	1	0	8.9	8.5					-0.125588	55	1	73.7708	69.3991	9	1	5.5	0	3.5	1	1	0	0	1	1			1	0	0.807621	-0.623786	0.611767	0.564353
2491	1.17647	1.29412	0	0	0	0	1	0	26	26	27.5	27.5	0.325	26.1224	1	1	3	1	0	5.8	5.8	-0.450011	-0.32082	-0.150752	0.456933	0.253014	47	1	39.8909	39.8909	10	1	4	0		1	0	0	0	0	0	0	0	0	0	0.239891	-0.955934	0.00919596	-1.73542
2492	0.235294	0.117647	0	0	0	0	1	1	29	30	24.2	27.5		22.694	1	1	0.9	1	0	5.4	5.2	-0.0832054	-0.178465	0.417329	-0.280898	0.0637129	29	1	35.5193	33.3335	10	1		0	4	0	0	0	0	0	0	0	0	0	0	-1.0375	-1.13031	-0.705665	-2.03216
2493	1.11765	1.29412	0	0	0	0	1	0	23	26	20.9	23.1	0.614458	26.7949	1	1	34	1	0	8.5	8.7	-0.541713	0.106243	0.227968	0.456933	0.442315	41	1	69.3991	71.5849	9	1	5.5	0	4.5	1	1	0	0	1	1	0	0	1	0	-0.185906	1.61821	0.149416	0.267608
2494	2.53333	2.35294	1.5	0	1	0	1	3	23	26	19.8	20.9	0.640909	33.9506	1	1	27	1	0	8.8	8.1	0.0146094	0.106243	0.038608	-1.75656	-0.409539	36	1	72.6779	65.0275	9	1	6	0	3	1	1	1	1	3	1	1	1	3	0	-0.540737	1.03695	1.64144	0.490166
2495	0.294118	0.352941	0	0	0	0	1	1	31	23	27.5	25.3	0.428571	22.8571	1	1	6	1	0	6.3	6.2	-0.35831	-1.45965	-0.529473	-0.280898	0.158363	55	1	45.3554	44.2625	9	1	4	0		1	0	0	0	0	0	0	0	0	0	0.807621	-0.706823	-0.671652	-1.36449
2496	0.941176	0.647059	0	0	0	0	0	0	27	30	27.5	28.6	0.674157	26.0044	1	1	32	1	0	8.2	7.9	0.191899	0.106243	0.038608	-0.280898	-0.0309375	33	1	66.1204	62.8418	18	1	5	0		1	1	0	0	1	1	0	0	1	0	-0.753636	1.45214	-0.015422	0.0450496
2501	2.76471	0.529412	0	0	0	0	5	3	26	27	19.8	22	0.539474	25.6896	0	1	33.1	1	0	7.3	7.5	3.21805	-0.178465	0.227968	1.19476	0.442315	45.8	2	56.2844	58.4701	10	1	6	1	4	1	0	1	1	2	1	0	0	1	1	0.154732	1.54348	-0.0810652	-0.622626
2502	0.9375	0.941176	0	0	0	0	3	0	25	26	20.9	23.1	0.537313	22.6474	1	1	26.9	1	0	10.2	10.1	-0.27234	-0.178465	0.227968	1.93259	0.158363	48.4	2	87.9784	86.8855	13	1	6	0	4	1	1	0	0	1	1	0	0	1	0	0.339244	1.02865	-0.71539	1.52877
2503	0.235294	0	0	0	0	0	0	1	31	32	28.6	30.8	0.606061	20.8307	1	1	4.5	1	0	9.8	10.8	0.100197	-0.178465	0.227968	-1.01873	1.19952	39.9	1	83.6069	94.5359	10	2	6	0	4.5	1	1	0	0	1	1	0	0	1	0	-0.263969	-0.831378	-1.09418	1.23203
2504	0.176471	1.4375	0	0	0	0	0	0	29	26	22	22	0.604938	23.9249	1	1	17.4	1	0	7.4	7.4	-2.23246	-0.747882	-0.150752	-0.280898	0.253014	48.9	1	57.3773	57.3773	18	1	6	0	7	1	0	0	0	0	0	0	0	0	0	0.374727	0.239799	-0.449023	-0.548439
2506	1.82353	2.35294	0	0	1	0	3	3	18	21	25.3	29.7	0.478261	26.2917	1	1	4	1	0	8.6	8.2	-1.09192	0.106243	0.606689	-0.280898	-0.125588	67	2	70.492	66.1204	10	1	4	0	3	1	1	0	0	1	1	1	1	3	0	1.65922	-0.872897	0.0444914	0.341794
2507	0.117647	0.235294	0	0	0	0	0	0	32	30	25.3	26.4	0.47191	25.4511	1	1	11	1	0	7.4	7.6	-0.450011	-0.605528	0.038608	-0.280898	0.442315	40	1	57.3773	59.563	10	1	5	0	5	1	0	0	0	0	1	0	0	1	0	-0.256872	-0.291638	-0.130784	-0.548439
2508	0.294118	0.1875	3.5	0	0	0	5	1	25	28	15.4	22	0.333333	23.4236	0	1	42	1	0	7.8	8	-0.100399	0.106243	0.98541	2.67043	0.442315	56	1	61.7489	63.9346	9	1	4	2	4	1	1	1	0	2	1	0	0	1	1	0.878587	2.28251	-0.553549	-0.251695
2521	0.294118	0.529412	0	0	0	0	0	0	29	27.5	26.4	24.2	0.692982	17.5926	1	1	13	1	0	7.7	7.5	-0.633414	-0.534351	-0.529473	-0.280898	0.0637129	28	1	60.656	58.4701	18	1	5.5	2	4.5	1	1	0	0	1	1	0	0	1	0	-1.10847	-0.125564	-1.76936	-0.325881
2522	2.88235	2.125	1	0	0	0	5	2	20	24	22	24.2		27.5825	0	1	19.6	1	0	7.3	7.3	0.914048	0.248597	0.227968	1.93259	0.253014	52	1	56.2844	56.2844	10	1	5	0	3.5	1	0	1	1	2	0	0	1	1	1	0.594722	0.42248	0.313626	-0.622626
2523	0.705882	0.470588	0	0	0	0	1	2	31	31	20.9	28.6	0.454545	29.7458	1	1	12	1	0	6.8	8.2	0.100197	-0.32082	1.17477	-1.01873	1.57812	54	2	50.8199	66.1204	9	1	3	0	5	1	0	0	0	0	1	0	0	1	0	0.736655	-0.208601	0.764702	-0.993556
2524	0.352941	0.529412	0	0	0	0	1	0	29.8571	33	30.8	33		20.8086	1	1	1	1	0	8.4	5.9	-0.541713	0.126579	0.227968	0.456933	-2.11325	39	2	68.3063	40.9838	13	1		0	1	1	1	0	0	1	0	0	0	0	1	-0.327839	-1.12201	-1.0988	0.193422
2525	0.823529	0.470588	2	0	0	0	6	2	28	26	26.4	27.5			0	1	13	1	0	6.9	6.5	0.2836	-0.605528	0.038608	2.67043	-0.125588	54	1	51.9128	47.5411	18	1	5	0	3	1	0	1	0	1	0	0	0	0	1	0.736655	-0.125564		-0.91937
2526	0.470588	0.411765	0	0	0	0	3	2	21	22	24.2	12.2222		30.0433	1	1	20	1	0	8.4	8.1	-0.174907	-0.178465	-2.21268	0.456933	-0.0309375	76	1	68.3063	65.0275	9	1	4	0	5.5	1	1	0	0	1	1	0	0	1	0	2.29791	0.455695	0.826724	0.193422
2542	3.41176	0	3.5	1			6		9		19.8		0.896739	27.1739	0		10.7	1	0	8.3		5.05208					45	1	67.2134		10	1	5	0	5	1	1	1	1	3		1	0	1	1	0.0979588	-0.316549	0.228436	0.119236
2544	1.05882	1.41176	0	0	0	0	2	1	23	28	16.5	13.2	1.0443	32.4622	1	1	10.8	1	0	7.9	8.2	-0.816817	0.390951	-0.718834	0.456933	0.536965	48.8	2	62.8418	66.1204	13	2	7	0	7.5	1	1	0	0	1	1	0	0	1	0	0.36763	-0.308245	1.33109	-0.177509
2545	1.41176	1.76471	0	0	0	0	0	1	23	18	23.1	20.9	0.386364	27.7743	1	1	8.5	1	0	6.5	6.4	-0.816817	-1.03259	-0.529473	-1.01873	0.158363	41.5	1	47.5411	46.4483	10	1	6.5	0	3	1	0	0	0	0	0	0	0	0	0	-0.150423	-0.49923	0.353617	-1.21611
2551	0.294118	0.692308	0	0	0	0	1	1	27	26	23.1	22		18.718	1	1	0.4	1	0	7.9	7.6	-0.887357	-0.463174	-0.340113	-0.280898	-0.0309375	52	2	62.8418	59.563	9	1	4	1	4	0	1	0	0	1	1	0	0	1	0	0.594722	-1.17183	-1.53469	-0.177509
2553	1	1.11765			1	0	5	6	12.1	16.5	19.8	28.6		25.0135	0	0	15	1	1	8.4	8.6	-0.450011	0.305539	1.36413	-1.01873	0.442315	56	1	68.3063	70.492	10	1		1	6	1	1	1	0	2	1	1	0	2	0	0.878587	0.0405102	-0.222026	0.193422
2554	1.82353	1.4375	0	0	0	0	0	0	14	17	18.7	23.1		19.3772	1	1	30	1	1	8.9	8.9	0.335182	0.106243	0.606689	-0.280898	0.253014	46	2	73.7708	73.7708	18	1		0	5	1	1	0	0	1	1	0	0	1	0	0.168925	1.28606	-1.39726	0.564353
2555	1	0.705882	0	0	0	0	0	1	22	26.4	23.1	20.9		25.9701	1	1	2	1	0	7.6	7.1	0.191899	0.305539	-0.529473	-1.01873	-0.220238	24	2	59.563	54.0985	10	1	7	0	8	1	1	0	0	1	0	0	0	0	1	-1.39233	-1.03897	-0.022567	-0.400067
2556	0.470588		2	1			6		19		20.9			27.6817	0		4	1	0	9.5							19	1	80.3281		9	1	7	0	3	1	1	1	0	2		1		1	1	-1.74716	-0.872897	0.334307	1.00947
2557	0.764706	0.470588	2	0	0	0	2	1	23.1	26.4	19.8	22		18.7305	1	1	0.4	1	0	6.6	7.3	0.191899	0.148949	0.227968	0.456933	0.915567	22	2	48.634	56.2844	10	1	6	0	8	0	0	1	0	1	0	0	0	0	1	-1.53426	-1.17183	-1.5321	-1.14193
2558	0.235294	0.117647	0	0	0	0	0	0	25	62.3333	22	46.2		24.9135	1	1	25	1	0	7.4	7.8	-0.0832054	4.99374	4.01518	-0.280898	0.631615	29	1	57.3773	61.7489	10	1	9	0	8	1	0	0	0	0	1	0	0	1	0	-1.0375	0.87088	-0.242883	-0.548439
2561	3.41176	4.05882	0	0	0	0	2	2	3.3	11	11	23.2222	0.339623	18.1252	1	1	0.3	1	0	9	7.1	-1.27532	0.775308	1.95325	-0.280898	-1.54534	49	2	74.8636	54.0985	9	1	4.5	1	4.5	0	1	0	1	2	0	0	1	1	1	0.381824	-1.18013	-1.6583	0.638539
2562	0.0588235	0.0588235	0	0	0	0	3	1	30	33	29.7	30.8	0.4	27.7575	1	1	0.4	1	0	6.8		-0.266608	0.106243	0.038608	1.19476		70	1	50.8199		9	1	4	0	4	0	0	0	0	0		0	0	0	0	1.87211	-1.17183	0.350117	-0.993556
2563	0.470588	0.352941	0	0	0	0	1	1	29	30	22	26.4	0.65	21.7738	1	1	6	1	0	8.4		-0.0832054	-0.178465	0.606689	-0.280898		19	2	68.3063		7	1	5	0	7	1	1	0	0	1		0	0	0	1	-1.74716	-0.706823	-0.897531	0.193422
2564	0.588235	0.117647		0	0	0	4	1	20.9	25	19.8	28.6	0.439394	22.3094	0	1	5	1	0	9.6	8.8	0.467003	0.262833	1.36413	1.93259	-0.50419	57	1	81.421	72.6779	9	1	4	1	3.5	0	1	1	0	2	1	0	0	1	1	0.949554	-0.78986	-0.785871	1.08366
2566	0.352941	0.352941	0	0	0	0	2	1	19.8	25	22	22	0.320755	19.9481	1	1	0.8	1	0	6.7		-0.266608	0.419422	-0.150752	0.456933		57	2	49.727		13	1	3.5	0	4	0	0	0	0	0		0	0	0	0	0.949554	-1.13861	-1.27822	-1.06774
2571	2.4375		3.5	0			2		18		15.4		0.657143	28.0404	1		25	1	1	6.6							54	2	48.634		13	1		0	12	0	0	1	1	2		1		1	1	0.736655	0.87088	0.409103	-1.14193
2574	2		2	0			2		29		18.7		0.619048	25.3593	1		22	1	0	7.2							40	1	55.1915		18	1	6	1	5	0	0	1	1	2		1		1	1	-0.256872	0.621769	-0.149937	-0.696812
2576	0.588235		2	0			4		17		18.7		0.888889	18.2531	0		0.9	1	1	7								2	53.0056		9	1		0	6	0	0	1	0	1		1		1	0		-1.13031	-1.63164	-0.845184
2577	1.94118		1	1			4		23		30.8		0.662338	23.7654	0		8	1	0	8.9								1	73.7708		18	1	6.5	0	3.5	0	1	1	0	2		1		1	1		-0.540749	-0.482265	0.564353
2578	2.17647		11	0			3		25		22		0.507937	19.8839	1		12	1	0	8.1							48	1	65.0275		10	1	5	0	4	0	1	1	1	3		1		1	1	0.310857	-0.208601	-1.29161	-0.0291365
2591	0.352941	0.294118	0	0	0	0	0	0	28	29.7	23.1	26.4	0.375	30.9917	1	1	39	1	0	7.5	7.4	-0.174907	-0.0788175	0.417329	-0.280898	0.158363	70	1	58.4701	57.3773	9	1	4.5	2	4	1	1	0	0	1	0	0	0	0	1	1.87211	2.0334	1.02449	-0.474253
2592	0	0	1	0	0	0	4	1	32	33	27.5	33	0.679012	24.187	0	1	21	1	1		8.8	-0.266608	-0.178465	0.79605	1.93259		39	1		72.6779	10	1		1	5	1		1	0	1	1	0	0	1	0	-0.327839	0.538732	-0.394354
2593	1	0.764706	7	0	1	0	1	2	28	28	25.3	22	0.652174	30.3871	1	1	9	1	1	8.4	9	0.100197	-0.32082	-0.718834	-1.01873	0.820916	36	2	68.3063	74.8636	10	1		0	5	1	1	1	0	2	1	1	0	2	0	-0.540737	-0.457712	0.898418	0.193422
2594	2.41176	3	0	0	0	0	3	4	19	14	23.1	25.3		31.2295	1	0	1	1	0	7	7.5	-1.18362	-1.03259	0.227968	-1.01873	0.726266	45	2	53.0056	58.4701	9	1	5	1	5	0	0	0	1	1	1	1	1	3	0	0.0979588	-1.12201	1.07406	-0.845184
2595	0	0.294118	0	0	0	0	1	2	26	29	29.7	25.3		20.5226	1	1	13	1	0	9.2	8	-0.725116	0.106243	-0.908194	-1.01873	-0.882791	49	1	77.0494	63.9346	9	1	5	0	5	0	1	0	0	1	1	0	0	1	0	0.381824	-0.125564	-1.15843	0.786911
2596	1.41176	1.17647	0	0	0	0	3	2	26	24	22	19.8	0.547619	33.6485	1	1	6	1	0	6.5	6.4	0.100197	-0.605528	-0.529473	0.456933	0.158363	59	2	47.5411	46.4483	9	1	4	1	4	0	0	0	0	0	0	0	0	0	0	1.09149	-0.706823	1.57844	-1.21611
2598	0.529412	0.529412	1	0	1	0	1	1	25	25	19.8	22	0.896552	31.5721	1	1	11	1	0	7.4	7.2	-0.266608	-0.32082	0.227968	-0.280898	0.0637129	56	2	57.3773	55.1915	13	1	5	0	4	0	0	1	0	1	0	1	0	1	0	0.878587	-0.291638	1.1455	-0.548439
2611	0.1875	0.823529	0	0	0	0	1	1	29	24	31.9	29.7	0.626667	23.6713	1	1	3	1	0	6.6	7	-1.25813	-1.03259	-0.529473	-0.280898	0.631615	22	1	48.634	53.0056	10	2	3.5	0	3.5	1	0	0	0	0	0	0	0	0	0	-1.53426	-0.955934	-0.501902	-1.14193
2612	0.235294	0.117647	0	0	0	0	1	1	26	30	20.9	26.4	0.575472	21.2306	1	1	41.3	1	0	7.2	7.4	-0.0832054	0.248597	0.79605	-0.280898	0.442315	54	2	55.1915	57.3773	18	1	5.5	0	4.5	1	0	0	0	0	0	0	0	0	0	0.736655	2.22438	-1.01081	-0.696812
2613	2.05882	2.11765	0	0	0	0	0	2	27	20.9	19.8	16.5	0.625	20.8209	1	1	2.3	1	0	7.4	8.2	-0.35831	-1.18918	-0.718834	-1.75656	1.01022	25	2	57.3773	66.1204	10	1	6	0	7.5	1	0	0	1	1	1	0	1	2	0	-1.32137	-1.01406	-1.09622	-0.548439
2614	1	0.705882	0	0	0	0	0	0	28	31	25.3	17.6	0.770408	28.634	1	1	2.3	1	0	7		0.191899	0.106243	-1.47628	-0.280898		23	1	53.0056		13	1	6	0	7	1	0	0	0	0		0	0	0	0	-1.4633	-1.01406	0.532887	-0.845184
2616	0.411765	0.875	0	0	0	0	2	1	24	16	17.6	23.1	0.615385	16.9796	1	1	2.75	1	0	5.8	6.3	-0.988757	-1.45965	0.79605	0.456933	0.726266	19	1	39.8909	45.3554	10	1	6	0	5.5	1	0	0	0	0	0	0	0	0	0	-1.74716	-0.976693	-1.89718	-1.73542
2618	1.82353	0.411765	0	0	0	0	3	1	19	29	18.7	22	0.177419	21.9671	1	1	2.6	1	0	6.2	5.9	1.93423	1.10272	0.417329	1.19476	-0.0309375	37	2	44.2625	40.9838	10	1	4	0		1	0	0	0	0	0	0	0	0	0	-0.469771	-0.989148	-0.85723	-1.43867
2631	0	0	0	0	0	0	2	0	32	30	24.2	28.6	0.2625	24.6914	1	1	0.6	1	0	7.1	7.6	-0.266608	-0.605528	0.606689	1.19476	0.726266	43	1	54.0985	59.563	10	1	4.5	0	5.5	0	0	0	0	0	1	0	0	1	0	-0.0439737	-1.15522	-0.2892	-0.770998
2632	2	3.52941	0	0	0	0	0	0	6	18	22	20.9	0.5	18.1449	1	1	0.4	1	0	7.2	11.5	-2.65085	1.38743	-0.340113	-0.280898	4.32298	20	2	55.1915	102.186	13	1	4.5	0	3	0	0	0	1	1	1	0	1	2	0	-1.6762	-1.17183	-1.65421	-0.696812
2633	0.647059	0.235294	0	0	0	0	1	1	20	31	22	26.4	0.494118	29.0688	1	1	7	1	0	5.8	6	0.375302	1.24508	0.606689	-0.280898	0.442315	38	2	39.8909	42.0767	18	1	4	0	6	0	0	0	0	0	0	0	0	0	0	-0.398805	-0.623786	0.623533	-1.73542
2634	1.88235	0.647059	0	0	0	0	1	1	26	24	22	20.9	0.208333	25.3593	1	1	6	1	0	5.6	5.8	1.65912	-0.605528	-0.340113	-0.280898	0.442315	36	1	37.705	39.8909	10	1	4.5	0	5	0	0	0	0	0	0	0	0	0	0	-0.540737	-0.706823	-0.149937	-1.88379
2645	0.6875		56	0			1		25		23.1			19.5965	1		10	1	0	9.3							52	2	78.1424		9	1	6.5	0		1	1	1	0	2		1		1	1	0.594722	-0.374675	-1.35154	0.861097
2651	0.117647	0.117647	0	0	0	0	2	0	26	60.5	28.6	27.5	0.285714	19.3772	1	1	0.9	1	0	6	6.2	-0.266608	4.5904	-0.340113	1.19476	0.442315	31	2	42.0767	44.2625	10	1	5.5	0	5	0	0	0	0	0	0	0	0	0	0	-0.895569	-1.13031	-1.39726	-1.58705
2653	0.529412	0.705882	0	0	0	0	1	1	25.3	59.4	24.75	24.2	0.428571	28.0664	1	1	12	1	0	7.8	9.1	-0.541713	4.53346	-0.245433	-0.280898	1.48347	30	1	61.7489	75.9565	10	2	3.5	1	3.5	1	1	0	0	1	1	0	0	1	0	-0.966535	-0.208601	0.414534	-0.251695
2654	0.117647	0.352941	0	0	0	0	1	0	29	28	29.7	30.8	0.681159	23.8754	1	1	0.7	1	0	7.8	7.9	-0.633414	-0.463174	0.038608	0.456933	0.347664	45	1	61.7489	62.8418	9	1	4.5	0	7	0	1	0	0	1	1	0	0	1	0	0.0979588	-1.14692	-0.459329	-0.251695
2655	0.470588	0.647059	0	0	0	0	3	3	17	11	22	11	0.355903	21.157	1	1	7	1	0	8.3	7.4	-0.541713	-1.17494	-2.04436	-0.280898	-0.59884	51	1	67.2134	57.3773	9	2	5	0	3.5	1	1	0	0	1	0	0	0	0	1	0.523756	-0.623786	-1.02614	0.119236
2656	1		1	0			2		25		28.6		0.425676	23.3556	1		11	1	0	7.2							55	1	55.1915		9	1	5	0	6	1	0	1	0	1		1		1	0	0.807621	-0.291638	-0.567711	-0.696812
2661	0.235294	0.705882	0	0	0	0	1	0	22	27	19.8	30.8	0.513158	27.9155	1	1	28	1	0	7.7	7.5	-1.00022	0.390951	1.74285	0.456933	0.0637129	51	2	60.656	58.4701	10	1	4.5	1	4.5	1	1	0	0	1	1	0	0	1	0	0.523756	1.11999	0.383068	-0.325881
2662	0.352941	0.294118	0	0	0	0	1	1	26	26	31.9	33	0.1875	19.8413	1	1	0.3	1	0	6.5	8	-0.174907	-0.32082	0.038608	-0.280898	1.67277	31	2	47.5411	63.9346	18	1	4	0	7	0	0	0	0	0	1	0	0	1	0	-0.895569	-1.18013	-1.30049	-1.21611
[truncated: 2 more columns]
